# Supplementary material for: Influence of Sucrose and Activated Charcoal on Phytochemistry and Vegetative Growth in Zephyranthes irwiniana (Ravenna) Nic. García (Amaryllidaceae)
Source: Plants (Basel). 2024 Feb 20;13(5):569. doi: 10.3390/plants13050569 (PMC10935178; doi:10.3390/plants13050569)
Supplement: Supplementary file 1 [file plants-13-00569-s001.zip]

Archive with 1 entries (1 files):
- plants-2822661-supplementary.pdf
